# Supplementary material for: Photons from NIR LEDs can delay flowering in short-day soybean and Cannabis: Implications for phytochrome activity
Source: PLoS One. 2021 Jul 27;16(7):e0255232. doi: 10.1371/journal.pone.0255232 (PMC8315492; doi:10.1371/journal.pone.0255232)
Supplement: S1 Data — (XLSX) [file pone.0255232.s002.xlsx]

## Sheet: Sheet1
soybean						cannabis
FR dose (750 to 800 nm) umol/m2/s	rep	Time to flower (d)	height at flowering (cm)			FR dose (750 to 800 nm) umol/m2/s	rep	Time to flower (d)
0.126381	1	19	24			0.12636	1	9
0.126381	1	19	22			0.12636	1	9
0.126381	1	18	23			0.12636	1	9
0.126381	1	20	20			0.12636	1	9
0.126381	1	20	22			5.50292	1	22
0.126381	1	19	24			5.50292	1	19
0.126381	1	20	24			5.50292	1	19
0.126381	1	19	22			5.50292	1	22
0.126381	1	19	23			0.0619491	2	8
0.126381	1	18	21			0.0619491	2	9
0.126381	1	19	22			0.0619491	2	7
0.126381	1	19	21			2.75281	2	10
3.77209	1	22	42			2.75281	2	10
3.77209	1	23	49			2.75281	2	9
3.77209	1	22	47			0.0619491	3	8
3.77209	1	24	50			0.0619491	3	8
3.77209	1	22	43			0.0619491	3	8
3.77209	1	23	58			2.75281	3	12
3.77209	1	22	44			2.75281	3	9
3.77209	1	23	40			2.75281	3	12
3.77209	1	24	67
3.77209	1	23	53
3.77209	1	23	49
3.77209	1	23	46
0.0545743	2	19	23
0.0545743	2	19	23
0.0545743	2	20	26
0.0545743	2	21	23
0.0545743	2	20	29
0.0545743	2	21	24
0.0545743	2	21	22
0.0545743	2	19	22
0.0545743	2	19	24
0.0545743	2	19	17
0.0545743	2	20	21
0.0545743	2	20	25
1.72904	2	19	45
1.72904	2	20	44
1.72904	2	19	36
1.72904	2	21	51
1.72904	2	20	46
1.72904	2	20	35
1.72904	2	20	40
1.72904	2	21	55
1.72904	2	21	50
1.72904	2	21	44
1.72904	2	20	44
1.72904	2	21	51
